# Supplementary material for: REV7 is required for processing AID initiated DNA lesions in activated B cells
Source: Nat Commun. 2020 Jun 4;11:2812. doi: 10.1038/s41467-020-16632-8 (PMC7272641; doi:10.1038/s41467-020-16632-8)
Supplement: Supplementary file 4 — Source Data [file 41467_2020_16632_MOESM4_ESM.xlsx]

## Sheet: Fig 1a,b,c,e,f,g
Figure 1a
	WT-D3	53bp1-/--D3	Cd19cre-D3	Cd19creRev7fl/fl-D3	WT-D4	53bp1-/--D4	Cd19cre-D4	Cd19creRev7fl/fl-D4
	20.9	0.98	26	3.76	57.5	5.4	53.3	15.3
	27	1.59	24.2	7.73	49.7	4.33	52.1	19.8
	21.4	1.49	24.4	4.45	60.5	5.9	58.5	13.4
	23.8	1.22	34.1	6.91	54.4	4.75	50.5	17.9
	30.6	1.8			53.1	4.53
Figure 1b
	LPS/IL4	WT				53bp1-/-				Cd19cre				Cd19creRev7fl/fl
	0	2	2	2	2	2	2	2	2	2	2	2	2	2	2	2	2
	1	1.5	1.52	1.44	1.6	0.92	1.4	1.7	1.96	1.46667	1.5	2.1	1.8	1.08	1.36	1.94	1.76
	2	3.72	2.9	3.52	3.36	3.66	2.32	2.9	3.94	5.44	2.48	5.88	3.96	2.84	1.84	5	3.08
	3	5.6	6.48	9.08	5.28	5.52	4.98	8.92	5.92	9.64	8.84	9.08	6.72	5.74	7.2	5.96	6.32
	4	9.12	10.72	12	13.8667	8	6.8	14.08	12.16	13.68	14.56	13.9733	11.9467	5.6	6.08	4.96	7.25333
	LPS	WT					53bp1-/-					Cd19cre					Cd19creRev7fl/fl
	0	2	2	2	2	2	2	2	2	2	2	2	2	2	2		2	2	2	2
	1	1.28	1.76	1.84	1.92	1.52	1.28	1.56	1.04	1.08	1.8	1.84	1.84	1.76	1.88		1.52	1.88	1.56	1.48
	2	5.16	3.61532	2.39025	3.10164	4.6	4.76	1.92865	2.11009	1.22597	4.24	4.6	2.70344	2.32411	5.76		4.88	2.76353	1.98554	4.12
	3	12.64	11.3659	7.30157	10.8	15.6	11.6	9.79249	9.13033	7.33097	16.96	13.28	13.7105	16.1062	15.04		9.68	8.82351	9.51659	9.44
	4	18.56	20.7246	22.6269	15.7936	20.053	17.7067	15.3073	17.8361	13.0294	19.6264	15.36	16.9394	26.4927	16.4264		9.17333	11.1075	11.2322	9.17319
Figure 1c
	LPS/IL4	WT	53bp1-/-	Cd19cre	Cd19creRev7fl/fl		LPS	WT	53bp1-/-	Cd19cre	Cd19creRev7fl/fl
		20.5	22.5	19.5	22.6			19.4	18.4	22.5	36.2
		17.2	20.6	17.1	23.7			23.7	16.1	20.4	34.5
		23.7	24.6	17.7	22.6			24.2	18.5	24.4	37.1
		19.6	22.7					19.1	21.8
Figure 1e
	WT	53bp1-/-	Cd19cre	Cd19creRev7fl/fl
	1.59694	18.5714	1.79079	12.5861
	1.5417	19.0311	0.994152	5.59524
	0.927644	19.7026	1.53439	11.2211
	1.16706
Figure 1f
	WT	53bp1-/-	Cd19cre	Cd19creRev7fl/fl
	3.58	6.87	3.32	10.1
	3.32	5.31	3.32	7.91
	4.72	6.11	4.83	9.9
	5.04	5.83		10.2
Figure 1g
	Cd19cre C>T	Cd19cre C>G	Cd19cre C>A	Cd19creRev7fl/fl C>T	Cd19creRev7fl/fl C>G	Cd19creRev7fl/fl C>A	WT C>T	WT C>G	WT C>A	53bp1-/- C>T	53bp1-/- C>G	53bp1-/- C>A
	57.935	26.3574	15.7076	63.8934	21.362	14.7446	60.0362	25.6865	14.2773	54.7918	31.8349	13.3732
	56.1012	27.0179	16.8809	64.9614	20.2293	14.8093	59.1628	27.31	13.5272	59.9405	29.4436	10.6159
	57.0997	25.9769	16.9233	68.7233	18.6293	12.6474	61.287	26.2111	12.5019	58.982	30.4803	10.5377

## Sheet: Fig 2a-f
Figure 2a
	IR		CH12F3													53bp1-/-									Rif1-/-									Shld3-/-									Rev7-/-
		0	100.077	89.1571	110.766	104.135	100.487	95.3787	96.9809	92.2312	110.788	100	95.8558	103.925	100.219	110.247	94.3371	95.4157	106.998	98.8713	94.1309	94.4561	107.322	98.2218	104.271	100.518	95.2114	98.3104	93.4774	108.212	97.7419	98.129	104.129	93.0307	107.505	99.4639	102.893	105.903	91.2043	100.547	86.7376	112.716	91.5021	101.736	106.762	102.124	97.0267	100.85	89.7976
		1	99.5402	113.218	121.149	108.582	116.192	119.736	96.3812	90.527	107.537	114.812	83.7816	88.4439	92.8073	79.5506	71.191	72.9438	72.6862	74.0406	69.1648	74.746	84.3694	74.4322	83.736	67.9465	69.1113	60.5501	59.9607	57.2495	73.9908	70.5069	70.894	65.2966	52.752	61.8656	68.8312	70.7792	72.9044	83.1621	82.6443	79.8825	57.6302	53.5009	57.9892	73.665	67.6578	70.0243	77.4753
		2	84.1762	95.5556	92.4521	84.8158	85.1286	88.8812	76.9567	81.9272	88.9964	82.2264	76.6288	75.4931	79.9761	48.7191	54.1124	58.427	42.6185	42.8894	45.3273	49.7609	55.8278	57.5015	48.4469	52.459	52.5884	35.9136	36.2672	35.2063	42.6498	48.6498	49.3272	40.6719	43.8885	43.8885	51.2987	47.2255	48.2881	45.8039	59.5266	53.5714	28.7852	30.9396	31.8372	47.9976	54.733	52.9126	39.6772
		3	50.3448	58.2759	58.5057	36.8138	40.7749	40.9833	39.859	38.7545	36.214	62.1813	29.4282	25.3039	34.3295	36.5393	38.1573	35.8652	28.6004	29.4131	28.8713	24.462	27.7047	28.4369	34.8145	38.4383	36.2381	25.7171	24.8919	23.1238	25.8249	26.7926	25.6313	25.5182	25.3038	27.341	31.5525	32.0838	30.1358	28.3824	28.7276	29.1591	19.0305	19.5691	18.6715	23.3313	26.0619	22.9672	21.3563
	IR_AUC	CH12F3			53bp1-/-			Rif1-/-			Shld3-/-			Rev7-/-			Rev1-/-			Rev1Δ9/Δ9			Rev3l-/-
		Mean	SEM	N	Mean	SEM	N	Mean	SEM	N	Mean	SEM	N	Mean	SEM	N	Mean	SEM	N	Mean	SEM	N	Mean	SEM	N
		235.4	12	49	166.8	6.735	33	153	8	33	159.5	9.326	33	133.4	12.91	45	226	7	13	216	37.48	13	122.9	9.8	33
	UVC	CH12F3					53bp1-/-			Rif1-/-			Shld3-/-			Rev7-/-						Rev1-/-				Rev1Δ9/Δ9			Rev3l-/-
		0	91.79	99.9523	108.258	100	92.3776	102.221	105.401	103.983	97.9191	98.0975	95.0262	100.262	104.712	95.6116	103.511	100.878	102.35	98.5	99.15	100	100	100	100	85.9368	100.346	113.717	93.1227	95.632	111.245	92.01	100.35	107.64
		5	77.327	75.3222	70.3103	50.9933	86.0172	82.5341	95.1035	71.8787	59.9287	62.604	82.1989	83.9005	89.0052	10.3675	9.87383	11.0258	5.88	5.56	5.88	20.5183	17.3727	18.5452	13.5714	68.4119	66.5945	68.9312	19.5167	20.632	21.7472	5.91	5.07	7.99
		10	50.9785	46.5394	49.6897	30.49	54.3665	52.0949	54.215	54.5779	44.0547	43.3413	51.0471	49.8691	49.6073	6.25343	8.06363	6.08886	4.11	3.47	3.79	7.77423	9.54215	5.83363	5.30612	42.4492	42.9684	37.9057	11.4312	12.5465	12.5465	3.41	4.24	4.66
		25	14.0334	10.7399	10.3103	8.86667	13.478	8.93488	10.2978	18.0143	12.6635	16.9441	9.81675	5.89005	6.5445	1.64564	2.13933	2.96215	1.23	1.71	1.55	1.17146	2.01112	0.612171	0.986395	4.93293	4.28386	4.02423	3.90335	3.34572	3.62453	0.69	1.95	1.74
	UVC_AUC	CH12F3			53bp1-/-			Rif1-/-			Shld3-/-			Rev7-/-			Rev1-/-			Rev1Δ9/Δ9			Rev3l-/-
		Mean	SEM	N	Mean	SEM	N	Mean	SEM	N	Mean	SEM	N	Mean	SEM	N	Mean	SEM	N	Mean	SEM	N	Mean	SEM	N
		1107	89.28	13	1294	34.94	9	1154	59	9	1220	24.28	9	345	18.91	21	405	18	13	1022	41.5	9	405.3	50.12	21
	Cisplatin		CH12F3									53bp1-/-			Rif1-/-			Shld3-/-			Rev7-/-			Rev1-/-									Rev1D9/D9			Rev3l-/-
		0	91.9836	105.325	102.692	101.181	100.197	98.622	95.0431	95.0431	109.914	105.915	86.3824	107.703	97.1727	102.52	100.307	102.745	96.6639	100.591	102.522	98.8609	98.6168	103.085	100.181	96.7332	109.071	88.2743	102.655	103.94	102.627	93.4334	100.966	100.356	98.6782	98.3974	100.641	100.962
		0.5	81.5869	91.9362	97.9733	100.471	94.2507	94.4392	70.2355	84.6742	96.788	80.1906	91.2185	91.627	90.1593	100.656	111.715	83.7777	106.907	113.974	32.2213	32.2213	28.8039	62.4319	55.5354	56.0799	65.2793	56.0789	50.8215	64.5403	57.4109	62.2889	81.448	80.9955	85.0679	30.1282	29.4872	29.8077
		1	90.2113	93.4886	98.4907	88.4072	82.3751	85.2026	79.535	85.4084	99.2352	78.9653	77.4677	76.3785	104.217	88.6598	82.2868	95.8561	112.817	129.65	21.4809	22.9455	22.7014	32.6679	33.9383	36.8421	33.5159	29.5728	30.011	39.5872	43.7148	48.03	73.3032	74.359	77.9789	26.2821	27.5641	29.4872
		2	50.7115	51.0565	68.4778	62.9595	65.2215	64.0905	47.8434	48.3328	45.8856	50.7828	48.6045	52.9612	44.6111	46.1106	40.4873	67.0736	55.5092	52.6823	18.3076	18.0635	17.8194	21.5971	21.0526	21.9601	18.1818	19.4962	17.5246	28.8931	30.0188	29.8311	49.7738	52.9412	46.6063	24.0385	22.4359	24.0385
		4	23.9759	22.9409	22.251	34.4958	36.5693	38.2658	23.2487	25.5736	26.9195	25.0511	23.8257	23.0088	22.6804	23.8051	23.4302	29.168	27.4976	25.8272	12.6932	11.2286	11.7168	15.245	14.882	15.971	12.7054	12.0482	13.1435	19.137	15.3846	15.5722	25.641	27.6018	28.6576	16.6667	15.0641	15.3846
	Cisplatin_AUC	CH12F3			53bp1-/-			Rif1-/-			Shld3-/-			Rev7-/-			Rev1-/-			Rev1Δ9/Δ9			Rev3l-/-
		Mean	SEM	N	Mean	SEM	N	Mean	SEM	N	Mean	SEM	N	Mean	SEM	N	Mean	SEM	N	Mean	SEM	N	Mean	SEM	N
		217.3	13.07	41	195.2	4.33	11	201	8	11	243.5	14.03	11	64.3	1.268	11	99	7	41	192.6	4.213	11	79.7	1.654	11
Figure 2b
	CH12F3	53bp1-/-	Rif1-/-	Shld3-/-	Rev7-/-	Rev7-/-53bp1-/-	Rev7-/-Rif1-/-	Rev7-/-Shld3-/-	Rev1-/-	Rev1Δ9/Δ9	Rev3l-/-
	42.9	6.09	7.94	10.9	9.7	5.71	9.35	3.12	59.2	45.1	27
	43	8.55	10.6	9.13	7.5	4.13	2.77	2.26	59.8	42.7	17.9
	41.3	2.21	9.58	4.35	4.29	4.35	9.45	6.19	33.8	41.7	23
	42.3	3.4			10.4		9.08		49	53.2
	54.2
Figure 2c
	CH12F3	53bp1-/-	Rif1-/-	Shld3-/-	Rev7-/-	Rev7-/-53bp1-/-	Rev7-/-Rif1-/-	Rev7-/-Shld3-/-	Rev1-/-	Rev1Δ9/Δ9	Rev3l-/-
	1.50436	14.8521	12.0362	9.58005	10.0356	12.3377	14.3084	3.36135	1.89394	0.394737	2.79965
	0.915141	18.2497	9.41029	10.3323	11.2051	21.9466	10.3787	9.82659	1.13122	0.3003	1.74781
	1.65615	17.2289	15.4161	9.48767	7.72947	11.1111	7.40741	7.55149	1.57819	0.881612	2.17391
	1.03093	10.9694			5.09978				3.20856
	1.07143				5.68421
	1.06707
	0.985222
Figure 2d
	C>G	CH12F3	53bp1-/-	Rif1-/-	Shld3-/-	Rev7-/-	Rev7-/-53bp1-/-	Rev7-/-Rif1-/-	Rev7-/-Shld3-/-	Rev1-/-	Rev1Δ9/Δ9	Rev3l-/-
		15.45	12.55	7.85	10.45	2.65	1.55	2.65	2.45	3.1523	0.9	2
		15.5	12.4	9.75	9.75	2.7	1.5	4.35	3.35	2.24879	0.95	2.8
		14.35	10.7	9.4	9	3	1.9	2.05	1.95	3.78459	1	1.85
		14.85				3.7				4.37186	3.5	5.38556
		17.0896								3.61409	2.9966
		19.5246								3.39941
		16.1474
		16.4031
Figure 2e
	w.o. CIT	CH12F3	53bp1-/-	Rif1-/-	Shld3-/-	Rev7-/-	Rev1-/-	Rev1Δ9/Δ9	Rev3l-/-	CIT	CH12F3	53bp1-/-	Rif1-/-	Shld3-/-	Rev7-/-	Rev1-/-	Rev1Δ9/Δ9	Rev3l-/-
		7.87609	11.0719	8.34089	6.36717	8.82502	7.2	13.1809	5.29647		8.76279	7.62792	9.83482	3.09239	4.14386	5.36	13.0633	2.10662
		8.64496	12.8136	10.764	13.4822	8.48632	8.56	9.2	6.91866		9.02073	8.08155	7.0928	5.81598	5.05357	7.76	7.36	3.50193
		10.1826	10.9679	12.3129	14.664	9.20808	7.6	9.68	7.0928		6.83645	7.6925	8.56012	8.09448	4.81669	6.16	7.36	3.92487
		11.8976									9.47169
		9.04									7.44
Figure 2f
	w.o. CIT	CH12F3	53bp1-/-	Rif1-/-	Shld3-/-	Rev7-/-	Rev1-/-	Rev1Δ9/Δ9	Rev3l-/-	CIT	CH12F3	53bp1-/-	Rif1-/-	Shld3-/-	Rev7-/-	Rev1-/-	Rev1Δ9/Δ9	Rev3l-/-
		17.1	19.4	14.6	15.7	21.9	10.5	17.6	29.1		16	17.7	22	29.5	37.4	17	20.7	39.9
		18.8	10.9	14.9	14.5	22.8	15.7	16.7	26.9		16.4	16.5	19.7	23.9	32.5	22.9	18.5	39.5
		19.5	14	14.5	19.9	19.5	24.9	8.14	26		13.5	13.5	23.9	28	37.5	22.6	16.6	51
		10.7				22.9	11.9	19.1	29.9		17.1				30.4	14	27	47.2
		11.6				23.3					13.4				29.7
		14.3				24.5					16.5				33.6
		16.8									17.8
		18									21.2
[truncated: 22 more columns]

## Sheet: Fig 3a
Figure 3a	anti-REV7

## Sheet: Fig 3b-g
Figure 3b
	WT	EV	Y63A	W171A	Y63AW171A	K129A	L186A	V85E
	45.8	13.5	20.3	35.8	12.4	15.5	48.4	22.1
	45.2	19.9	23.1	35.4	18.5	12.7	48	21.9
	53.7	16.6	27.3	38.4	15.3	15.9	49	22.4
Figure 3c
	WT	EV	Y63A	W171A	Y63AW171A	K129A	L186A	V85E
	1.07914	8.72483	3.7037	0.373134	10.3542	7.70218	1.77646	6.77966
	0.844951	4.65116	3.9801	1.0596	4.70263	5.9126	1.36084	7.02875
	0.998907	4.9204	4.13394	1.28645	5.02183	9.35162	1.6608	6.5388
Figure 3d
	C>G	WT	EV	Y63A	W171A	Y63AW171A	K129A	L186A	V85E
		25.6	21.1	24.9	31.4	23	27.7	29.2	26.3
		23.3	20	24.1	28.5	21.4	26	30.8	27.4
		27.5	22.6	27.6	33.5	21.5	28.8	29.3	27.7
Figure 3e
	WT	EV	Y63A	W171A	Y63AW171A	K129A	L186A	V85E
	20.7	6.31	12.4	15.8	7.29	11.4	21.8	7.18
	20.6	6.02	12	15.1	6.72	10.9	21.8	7.94
	23.8	8.34	15.3	19.2	9.07	12.6	21.8	10.6
Figure 3f
	WT	EV	Y63A	W171A	Y63AW171A	K129A	L186A	V85E
	6.96	4.08	5.76	5.36	4.44	5.12	5.6	5.12
	6.16	3.76	5.44	5.68	3.08	5.36	5.04	4.36
	5.6	3.6	6.48	5.92	4.2	4.8	6.08	5.08
Figure 3g
	WT	EV	Y63A	W171A	Y63AW171A	K129A	L186A	V85E
	30.3	38.1	30.1	32.8	39	32.2	34.5	36
	32.7	42.5	34.4	33.2	41.2	33.1	32.3	39
	26.7	38.8	30.4	30.4	36.9	31.1	29.4	35.2

## Sheet: Fig 4a-e
Figure 4a
	LPS/IL4	Day 3	Day 4	LPS	Day 3	Day 4
		17.9283	31.0489		18.0985	26.6782
		12.8218	19.751		13.9017	20.4004
		7.44974	9.42955		7.89272	10.6088
		14.7283	24.429		17.234	26.1823
		8.87977	15.8952		9.45137	13.2739
Figure 4b
	LPS/IL4	Cd19cre	Cd19creRev7fl/fl	Aicda-/-	Aicda-/-Cd19creRev7fl/fl	LPS	Cd19cre	Cd19creRev7fl/fl	Aicda-/-	Aicda-/-Cd19creRev7fl/fl
		16.4267	13.6533	26.24	25.856		29.12	15.5733	38.8266	35.4133
		23.04	14.9333	25.3867	21.76		33.5999	16.4266	25.8133	22.6133
		26.24	15.1467	21.3333	24.7467		33.8133	15.36	26.6666	26.0266
Figure 4c
	LPS/IL4	Cd19cre	Cd19creRev7fl/fl	Aicda-/-	Aicda-/-Cd19creRev7fl/fl	LPS	Cd19cre	Cd19creRev7fl/fl	Aicda-/-	Aicda-/-Cd19creRev7fl/fl
		25.4	34.3	23.6	23		14.5	28.6	15.7	20.6
		26.3	32.6	21.6	25.7		19.8	36.9	19.2	26.9
		25.3	32.9	23	21.7		17.9	35.1	18.2	24.6
Figure 4d
	LPS/IL4	Day 3	Day 4	LPS	Day 3	Day 4
		22.4274	23.6514		19.4791	24.77
		13.5528	16.1171		14.6266	15.6041
		22.0166	26.1823		21.9658	24.0371
Figure 4e
	Aicda-/-	Aicda-/-53bp1-/-	Aicda-/-Cd19creRev7fl/fl
	3.43	3.4	6.67
	4.73	4.65	8.62
	4.92	4.96	9.2

## Sheet: Fig 5a,b,d-f
Figure 5a
	Cd19cre	Cd19creRev7fl/fl
	11.2	3.43
	8.14	7.77
	8.47	5.83
	9.49	6.17
	8.68	6.9
	8.65	8.63
		4.6
Figure 5b
	Cd19cre	Cd19creRev7fl/fl
	16.2	1.59
	9.13	6.65
	9.44	8.15
	14.2	7.94
	15.1	7.13
	21.2	3.9
		4.43
Figure 5d
	Spleen	PNAlow	PNAhi	Peyer's patch	PNAlow	PNAhi
		13.5557	19.2453		13.5557	19.2453
		10.3952	26.188		10.3952	26.188
		11.3923	24.1379		11.3923	24.1379
		8.84277	20.8132		8.84277	20.8132
		7.57093	20.8807		7.57093	20.8807
Figure 5e
	Aicda-/-	Aicda-/-Cd19creRev7fl/fl
	14.6	17.1
	17.3	21.5
	11.7	19.3
	8.38	8.86
		10.9
Figure 5f
	Aicda-/-	Aicda-/-Cd19creRev7fl/fl
	28.2	20.9
	17.7	24.9
	19.8	17.9
	17	21.7
	20.3	23.8
	21.8	19.7

## Sheet: Fig 5c
Figure 5c

## Sheet: Fig 6a,b
Figure 6a
	CH12	CH12-CIT	Rev7-/-	Rev7-/--CIT	Ung-/-	Ung-/--CIT	Ung-/-Rev7-/-	Ung-/-Rev7-/--CIT	Msh2-/-	Msh2-/--CIT	Msh2-/-Rev7-/-	Msh2-/-Rev7-/--CIT	Ung-/-Msh2-/-	Ung-/-Msh2-/--CIT	Ung-/-Msh2-/-Rev7-/-	Ung-/-Msh2-/-Rev7-/--CIT
	7.87609	8.76279	8.82502	4.14386	7.78752	9.89944	6.24364	4.79	8.32	8.61546	6.51617	3.72556	6.07862	8.78167	5.72	7.38185
	8.64496	9.02073	8.48632	5.05357	8.32	10.4168	5.90824	3.99167	7.90065	8.45292	5.72	3.63686	7.10841	8.07204	6.05394	7.65593
	10.1826	6.83645	9.20808	4.81669	9.0847	11.2927	6.10341	5.05612	9.04434	9.5307	5.90824	1.15315	7.2284	10.0834	7.1681	6.30591
	11.8976	9.47169	10.48	4.48	11.52	9.44		5.76	9.12	7.2	8.72	5.76	9.44	9.04	6.32	7.76
	9.04	7.92	10.64	4				4.56			8.88	4.96
			10.88	3.6				4.32			6.56	3.68
Figure 6b
	CH12	CH12-CIT	Rev7-/-	Rev7-/--CIT	Ung-/-	Ung-/--CIT	Ung-/-Rev7-/-	Ung-/-Rev7-/--CIT	Msh2-/-	Msh2-/--CIT	Msh2-/-Rev7-/-	Msh2-/-Rev7-/--CIT	Ung-/-Msh2-/-	Ung-/-Msh2-/--CIT	Ung-/-Msh2-/-Rev7-/-	Ung-/-Msh2-/-Rev7-/--CIT
	7.69	15.4	14.4	42.9	12.2	12.1	22.4	21.4	10.4	12	25.4	32.1	14.1	13	20.5	17.5
	9.25	16	19.1	30.8	12.7	11.9	23.9	25.8	11.1	11.2	22.7	32.5	14.5	12.2	13.5	15.8
	7.28	13.9	20.9	49.8	13.3	11.9	25.2	38	10.7	8.87	25.8	51.6	15.2	10.5	15.3	11.3
	15.4	11.3	16.4	38.6	13.5	11.6	23.1	25.7	13	14.9	21.2	35	13.5	9.02	20.9	13.2
	10.4	12	19.5	37.5			23	25.7			20.3	27
	11.2	11.5					26.5	39.2			22.8	41.2

## Sheet: Fig S1a,e,f
Figure S1a	anti-REV7
Figure S1e	anti-AID
Figure S1f

## Sheet: Fig S1b,d,g-i
Figure S1b
	Cd19cre	Cd19creRev7fl/fl
	21.3	18.4
	18.24	20.16
	12.84	23.1
Figure S1d
	WT-D3	53bp1-D3	Cd19cre-D3	Cd19creRev7fl/fl-D3	WT-D4	53bp1-D4	Cd19cre-D4	Cd19creRev7fl/fl-D4
	4.28	0.22	6.39	1.43	10.9	0.72	16.9	3.47
	5.93	0.57	8.42	3.52	12.2	1.36	16.7	6.87
	2.91	0.54	6.08	1.51	10.7	1.64	16	5.46
	4.89	0.53	7.22	2.5	11.9	1.15	12.8	5.19
	5.64	0.37			12.3	0.92
Figure S1g
	LPS/IL4	WT-D3	53bp1-/--D3	Cd19cre-D3	Cd19creRev7fl/fl-D3	WT-D4	53bp1-/--D4	Cd19cre-D4	Cd19creRev7fl/fl-D4
		5.6	5.52	9.64	5.74	9.12	8	13.68	5.6
		6.48	4.98	8.84	7.2	10.72	6.8	14.56	6.08
		9.08	8.92	9.08	5.96	12	14.08	13.9733	4.96
		5.28	5.92	6.72	6.32	13.8667	12.16	11.9467	7.25333
	LPS	WT-D3	53bp1-/--D3	Cd19cre-D3	Cd19creRev7fl/fl-D3	WT-D4	53bp1-/--D4	Cd19cre-D4	Cd19creRev7fl/fl-D4
		12.64	11.6	13.28	9.68	18.56	17.7067	15.36	9.17333
		11.3659	9.79249	13.7105	8.82351	20.7246	15.3073	16.9394	11.1075
		7.30157	9.13033	16.1062	9.51659	22.6269	17.8361	26.4927	11.2322
		10.8	7.33097	15.04	9.44	15.7936	13.0294	16.43	9.17
		15.6	16.96			20.05	19.63
Figure S1h
	LPS/IL4	WT-D3	53bp1-/--D3	Cd19cre-D3	Cd19creRev7fl/fl-D3	WT-D4	53bp1-/--D4	Cd19cre-D4	Cd19creRev7fl/fl-D4
		76.5	74	78.8	74.7	50.4	53.3	55.1	45.2
		78.6	72.7	73.4	70.6	52.5	50.1	54.8	40.4
		74.5	72.9	70.5	64.3	47.7	45.5	50	35.4
	LPS	WT-D3	53bp1-/--D3	Cd19cre-D3	Cd19creRev7fl/fl-D3	WT-D4	53bp1-/--D4	Cd19cre-D4	Cd19creRev7fl/fl-D4
		76.8	84.1	81.3	70.1	57.8	68.5	63.2	47.7
		81	82.7	80.5	70.2	63.9	69.6	59.6	45.6
		74.6	81.1	70.4	62.8	59.3	65.7	49.7	35.6
Figure S1i
	WT	Cd19creRev7fl/fl
	46	37
	59.3	32.8
	49.4	32.2
	WT 0	Cd19creRev7fl/fl 0	WT 1	Cd19creRev7fl/fl 1	WT 2	Cd19creRev7fl/fl 2	WT 3	Cd19creRev7fl/fl 3	WT 4	Cd19creRev7fl/fl 4	WT 5	Cd19creRev7fl/fl 5	WT 6	Cd19creRev7fl/fl 6
	2.68	3.41	1.54	1.73	3.45	3.35	6.41	6.14	10.8	11.7	17	19.1	21.6	20.2
	1.2	2.36	0.86	0.98	2.23	3	4.85	5.89	11.7	11.1	19.7	22	25.7	24.4
	3.54	6.82	1.81	2.48	4.05	4.03	8.26	5.91	13.8	11.2	19	19.4	23.9	22.3
	WT 2	Cd19creRev7fl/fl 2	WT 3	Cd19creRev7fl/fl 3	WT 4	Cd19creRev7fl/fl 4	WT 5	Cd19creRev7fl/fl 5	WT 6	Cd19creRev7fl/fl 6
	9.35	1.41	14.6	2.99	28.9	5.39	36	9.19	38.9	9.53

[truncated: 21 more sheets: Fig S2c, Fig S3c, Fig S4a, Fig S4b, Fig S4c, Fig S4d, Fig S4e, Fig S4f, Fig S5a, Fig S6b,c, Fig S7b, Fig S9a,b, Fig 11a (left), Fig S11a (right), Fig 11b (left), Fig S11b (right), Fig S11c-f, Fig 12a, Fig S12b,c, Fig S13a …]
